# Supplementary material for: Duplication, Divergence and Cardiac Expression of Tropoelastin in Jawed Fishes, Including Tetraploid Rainbow Trout (Oncorhynchus mykiss)
Source: Genes (Basel). 2025 Dec 13;16(12):1492. doi: 10.3390/genes16121492 (PMC12733013; doi:10.3390/genes16121492)
Supplement: Supplementary file 1 [file genes-16-01492-s001.zip]

Archive with 4 entries (4 files):
- Figure S1 - Final.tif
- Figure S2 - Final.tif
- Figure S3_revised.gif
- SupplTab_S1_Revised_Final.xlsx
