# Supplementary material for: Duplication, Divergence and Cardiac Expression of Tropoelastin in Jawed Fishes, Including Tetraploid Rainbow Trout (Oncorhynchus mykiss)
Source: Genes (Basel). 2025 Dec 13;16(12):1492. doi: 10.3390/genes16121492 (PMC12733013; doi:10.3390/genes16121492)
Supplement: Supplementary file 1 [file genes-16-01492-s001.zip › SupplTab_S1_Revised_Final.xlsx]

## Sheet: Ark1
			Eln ID	Eln #AA	Eln hydrophob %											Blood pressure	References
CARTILAGINOUS FISHES	(Chondrichthyans)
Epaulette shark	Hemiscyllium ocellatum		XP_060704357.1	848	47.64
Elephant shark	Callorhinchus milii		XP_042194438.1	871	47.07											3.9kPa	[52]
Spotted catshark	Scyliorhinus canicula		XP_038669821.1	1165	44.12											6.2kPa	[51]
Great white shark	Carcharodon carcharias		XP_041053638.1	819	48.11											5.3kPa	[52]
Lesser Devil ray	Mobula hypostoma		XP_062887248.1	1081	56.34
Smalltooth sawfish	Pristis pectinata		XP_051891651.1	869	53.74
Electric ray	Narcine bancroftii		XP_069767734.1	989	48.94
Little skate	Leucoraja erinaceus		XP_055513394.1	1161	45.48
Atlantic stingray	Hypanus sabinus		XP_059829109.1	797	49.81
Thorny skate	Amblyraja radiata		XP_032901969.1	1226	45.76
RAY-FINNED FISHES	(Actinopterygians)
Basal ray-finned fishes
Gray bichir	Polypterus senegalus		XP_039612887.1	676	42.30
Spotted gar	Lepisosteus oculatus		XP_069040479.1	683	43.05
Bowfin	Amia calva		XP_066551458.1	739	40.73											3.2kPa	[60]
Sterlet sturgeon	Acipenser ruthenus		XP_058854056.1	960	44.79											2.2kPa	[55]
Teleost fishes			ElnA ID	ElnA #AA	ElnA hydrophob	ElnB ID	ElnB #AA	ElnB hydrophob
Non-salmonids
Swamp eel	Monopterus alba		XP_020455787.1	844	43.96	XP_020473689.1	1799	38.35								3.8kPa	[61]
Snailfish	Pseudoliparis swirei		XP_056298047.1	15020	39.67	XP_056300238.1	2203	34.02
South Georgia icefish	Pseudochaenichthys georgianus		XP_033952790.1	1502	39.75	XP_033954132.1	903	31.09
Emerald rockcod	Trematomus bernacchii		XP_033971146.1	1356	39.60	XP_033996243.1	1115	28.61
Black rockcod	Notothenia coriiceps		XP_010794300.1	1277	38.45	XP_010783083.1	>608	34.70								3.6kPa	[47]
Ploughfish	Gymnodraco acuticeps		XP_034081466.1	1120	39.82
Blackfin icefish	Chaenocephalus aceratus		KAI4815122.1	1120	46.98											2.3 kPa	[45]
Antarctic toothfish	Dissostichus mawsoni		KAF3847767.1	811	43.45
Whitefin plunderfish	Pogonophryne albipinna		KAJ4935177.1	836	42.58
Patagonian blennie	Eleginops maclovinus		KAK5868592.1	1292	38.08
Patagonian toothfish	Dissostichus eleginoides		KAK1899971.1	884	47.51	KAI9538568.1	>776	44.33
Pike icefish	Champsocephalus esox		KAK5904662.1	884	41.93
Medaka	Oryzias latipes		XP_023817131.1	1009	36.97	XP_020564399.1	2185	31.81
Goldfish	Carassius auratus		XP_026138819.1	1089	43.13	XP_026051140.1	1808	37.44
Zebrafish	Danio rerio		XP_017206510.1	1212	46.78	XP_017208279.1	2104	36.60								0.3 kPa	[56]
Yellow-fin thuna	Thunnus albacares		XP_044209417.1	1096	45.89	XP_044227109.1	>1443	33.24								13.0kPa	[57]
Blue-fin thuna	Thunnus thynnus	nnus	XP_067450771.1	>942	partial	XP_067464432.1	>1899	30.81
Baby whalefish	Brienomyrus brachyistius		XP_048859590	1309	53.86	XP_048835476.1	>1252	41.21
Atlantic cod	Gadus morhua		XP_030236907.1	1437	41.27	XP_030215897.1	2945	31.27								6.2kPa	[62]
European eel	Anguilla anguilla		XP_035241194.1	1002	43.3
American eel	Anguilla rostrata		XP_064159320.1	>847	43.91	XP_064208956.1	>823	39.98								6.2kPa	] 63]
Tarpon	Megalops cyprinoides		XP_036392417.1	802	50.25
Northern pike	Esox lucius		XP_019906133.3	1102	41.38	XP_034149269.1	1419	31.50
Salmonids			ElnA1 ID	ElnA1 #AA	ElnA1 Hydrophob	ElnA2 ID	ElnA2 #AA	ElnA2 Hydrophob	ElnB ID	ElnB #AA	ElnB Hydrophob	ElnB2 ID	ElnB2 #AA	ElnB2 Hydrophob
Atlantic salmon	Salmo salar		XP_014018222.2	1032	40.41	XP_045580506.1	1520	39.90	XP_014051215.1	2302	31.49
Coho salmon	Oncorhynchus kisutch		XP_031646649.1	1381	40.33	XP_031651629.1	1396	39.76	XP_031653671.1	2337	31.96					8 kPa	[62]
Sockeye salmon	Oncorhyncus nerka		XP_064880544.1	1341	40.19	XP_029536841.2	1533	40.12	XP_064864468.1	1292	33.2	XP_064864467.1	903	28.79
Pink salmon	Oncorhynchus gorbuscha					XP_046171742.1	1551	40.58	XP_046153701.1	2303	31.83
Rainbow trout	Oncorhynchus mykiss		XP_036821213.1	1357	40.16	XP_021438125.2	1401	39.97	XP_036800299.1	2441	32.16					5 kPa	[64]
Brown trout	Salmo trutta		XP_029571028.1	1333	39.98	XP_029628935.1	1366	39.65	XP_029557683.1	2348	31.43
Arctic char	Salvelinus alpinus		XP_023836286.1	1248	39.67	XP_023822708.1	1345	39.00	XP_023824394.1	2377	31.51
Lake whitefish	Coregonus clupeaformis		XP_041734237.2	1216	39.14	XP_041727093.1	1427	40.15	XP_045080423.1	1164	31.19	XP_041749170.2	1331	32.46
Cyprinids
Grass carp	Ctenopharyngodon idella		XP_051718422	631	43.42				XP_051734710	1857	36.89
Common carp	Cyprinus carpio		XP_04205692.1	1071	44.34	XP_059371015.1	>784	43.49	XP_042567065.1	>911	40.40	XP_042567065	1785	37.31
Goldfish	Carassius auratus		XP_026138819.1	932	43.13	XP_026081747.1	1131	45.09	XP_026051140.1	1808	37.44
0			Eln ID	Eln #AA	Eln Hydrophob	Eln2 ID	Eln2 #AA	ElnA Hydrophob
LOBEFINNED FISH	(Crossopterygians)
African coelacanth	Latimeria chalumnae		XP_064424950.1	661	48.56
West-African lungfish	Protopterus annectens		XP_043910103.1	943	48.78											3.1 kPa	[54]
AMPHBIANS
Western cllawed frog	Xenopus tropicalis		XP_012812637.2	1228	46.42	XP_031748419.1	570	37.37								2.7-4.0kPa	[54]
American bullfrog	Rana catespiana		XP_040211767.1	1117	40.17											3.6kPa	[54]
Axolotl	Ambystoma mexicanum		XP_040211767.1	872	57.14
Iberian ribbed newt	Pleurodeles waltl		XM_069226796	856	45.21
REPTILES
Green sea turtle	Chelonia mydas		XP_037736607.1	973	55.81											5.20kPa	[60]
Tiger snake	Notechis scutatus		XP_026527454.1	801	48.56											5.6kPa	[65]
Chinese alligator	Alligator sinensis		XM_006033788	805	50.06											4.8kPa	[66]
African python	Python bivittatus		XP_025028137.1		50.48											12Pa	[67]
BIRDS
Chicken	Gallus domesticus		NP_001280036.2	786	56.62											22.5 kPa	[68]
Common canary	Serinus canaria		XP_050837597.1	1103	58.39											20.70kPa	[68]
African ostrich	Struthio camelus		XP_068766043.1	736	58.83											25.50kPa	[68]
MAMMALS
Mouse	Mus musculus		AAH51649.1	860	51.16											15.5 kPa	[69]
LargeFlyingFox	Pteropus vampyrus		XM_023537494	712	53.51											13.3kPa	[70]
Camel	Camelus bactrianus		XP_010970657.1	744	57.39											27.3 kPa	[69]
Man	Homo sapiens		NP_000492.2	724	58.56											16 kPa	[69]
